# Supplementary material for: Persistent Symptoms among Frontline Health Workers Post-Acute COVID-19 Infection
Source: Int J Environ Res Public Health. 2022 May 13;19(10):5933. doi: 10.3390/ijerph19105933 (PMC9140668; doi:10.3390/ijerph19105933)
Supplement: Supplementary file 1 [file ijerph-19-05933-s001.zip]

Archive with 1 entries (1 files):
- ijerph-1684434-supplementary.pdf
